# Supplementary material for: Improvement of Polymer/Metal Adhesion Using Anodizing Treatment and 3D Printing Process
Source: Polymers (Basel). 2025 Jan 23;17(3):299. doi: 10.3390/polym17030299 (PMC11820388; doi:10.3390/polym17030299)
Supplement: Supplementary file 1 [file polymers-17-00299-s001.zip]

Archive with 1 entries (1 files):
- polymers-3430285-supplementary.pdf
